# Supplementary material for: A Prospective Cohort Study on Pregnancy Outcomes of Persons Immunized with a Seasonal Quadrivalent Inactivated Influenza Vaccine during Pregnancy
Source: Vaccines (Basel). 2022 Sep 21;10(10):1577. doi: 10.3390/vaccines10101577 (PMC9611467; doi:10.3390/vaccines10101577)
Supplement: Supplementary file 1 [file vaccines-10-01577-s001.zip]

Archive with 1 entries (1 files):
- vaccines-1877506 supplementary.pdf
